# Supplementary material for: FLIP(C1orf112)-FIGNL1 complex regulates RAD51 chromatin association to promote viability after replication stress
Source: Nat Commun. 2024 Jan 29;15:866. doi: 10.1038/s41467-024-45139-9 (PMC10825145; doi:10.1038/s41467-024-45139-9)
Supplement: Supplementary file 4 — Supplementary Data 1 [file 41467_2024_45139_MOESM4_ESM.xlsx]

## Sheet: Sheet1
	Supplementary Data 1 : Overlap of top U2OS and RPE genome-wide cisplatin screen hits.
	Gene NO	ALL	U1-R1-R2	U2-R1-R2	U1-U2-R1	U1-U2-R2
	1	AP2S1	BARD1	AP2M1	UBR4	FAM175A
	2	C17orf70	BOD1L1	ATM		POLE3
	3	ELOF1	BTAF1	ATRIP		RXFP1
	4	ERCC4	C1orf112	CCS
	5	ERCC6	CCNC	ENO1
	6	ERCC8	FANCI	ERCC1
	7	FANCA	FANCL	ERCC5
	8	GIGYF2	FANCM	FAN1
	9	MAD2L2	GTF2H5	FANCD2
	10	NAA50	HSPA8	HUS1				U1	U2OS-1
	11	POLE4	MCM2	MCAT				U2	U2OS-2
	12	POLH	NBN	MECR				R1	RPE-1
	13	RAD18	RNASEH2B	MUS81				R2	RPE-2
	14	RAD54L	TAF13	NRBP1
	15	REV1	WDR48	PGD
	16	REV3L		PPP6C
	17	RFWD3		PTBP1
	18	RTEL1		RAD9A
	19	SCAI		RBBP8
	20	UVSSA		RMI2
	21	XPA		RNF25
	22	XRCC3		SLX4
	23			SNRNP40
	24			TRAIP
	25			TRIM37
	26			TXNDC17
	27			UBE2K
	28			USP7
	29			XRCC2
