# Supplementary material for: FLIP(C1orf112)-FIGNL1 complex regulates RAD51 chromatin association to promote viability after replication stress
Source: Nat Commun. 2024 Jan 29;15:866. doi: 10.1038/s41467-024-45139-9 (PMC10825145; doi:10.1038/s41467-024-45139-9)
Supplement: Supplementary file 5 — Supplementary Data 2 [file 41467_2024_45139_MOESM5_ESM.xlsx]

## Sheet: Sheet1
	Supplemental Data 2: List of primers and gene fragments used.
	Primer Names	Sequence
	FIGNL1-BamHI-For	GACTGGATCCATGCAGACCTCCAGCTCTAGATC
	FIGNL1-XhoI-Rev	GAGCTCGAGCTTTCCACAACCAAAAGTTTTGTTC
	Top 3XFLag NLS	CTAGACCAAAGAAAAAGCGAAAGGTCGACTACAAGGACCACGA
	Rev 3XFlag NLS	TCGTGGTCCTTGTAGTCGACCTTTCGCTTTTTCTTTGGT
	For-c1orf112-gRNA-1-resc	CTTGCTGTACTTTGCACCAGCTCTACCTGCAGATACACAGCAAGTTTC
	Rev-c1orf112-gRNA-1-resc	GAAACTTGCTGTGTATCTGCAGGTAGAGCTGGTGCAAAGTACAGCAAG
	Orf112-KpnI-Start-For	GACTGGTACCATGTTTTTACCTCATATGAACCACCTG
	Orf112-KpnI-M174-For	GACTGGTACCATGGACCATGCATTTCATGCCAATAC
	Orf112-I186Rev-XhoI	GACTCTCGAGAATTATAAACTTCCAAGTATTGGCATGAAATG
	Orf112-L332Rev-XhoI	GACTCTCGAGTAATTTACTGTCCAAAACCACCTGCATG
	Orf112-L505Rev-XhoI	GACTCTCGAGCAGTATTGATAGGTTGATGAGTTGATAAC
	Orf112-K748Rev-XhoI	GACTCTCGAGCTTCTCCAGAAAGGATACAACTTTGTTC
	Orf112-XhoI-End-Rev	GACTCTCGAGCCCTAGAGTATGTATGTAACGTTTTAG
	FIGNL1-120For-KpnI	GACTGGTACCACCATGCAAGCTGGCAAAAAATTCAAAG
	FIGNL1-119Rev-XhoI	GCACTCGAGCATCTTCTGTACACTACTCATTTTG
	Orf112-KpnI-M174For	GACTGGTACCACCATGGACCATGCATTTCATGC
	Orf112-KpnI-M228For	GACTGGTACCACCATGACACAGTCAGATG
	Orf112-KpnI-M350For	GACTGGTACCACCATGGATAAGCTGCCATCTCAG
	Orf112-KpnI-M458For	GACTGGTACCACCATGGATGCATGGTGCTTCCTTG
	C1orf112-Top-si4-Rescue	GTTTGTAGATGAAACTGAAGCCGCTAAGGTGGAACGTGTGAAACAG
	C1orf112-Comp-si4-Rescue	CTGTTTCACACGTTCCACCTTAGCGGCTTCAGTTTCATCTACAAAC
	NTerm-NLS-c1orf112-For	ACTGGGTACCGCCACCATGGCTCCAAAGAAAAAGCGAAAGGTCTTTTTACCTCATATGAACCAC
	gRNAs
	C1orf112-gRNA1 SEQUENCE	AACTGTATCTTCAGATACAC
	C1orf112-gRNA2 SEQUENCE	AGGTCTCAGAAACGACAACC
	Genomic DNA sequencing
	c1orf112-Genomic_For_New	GGGCATGGTGGTACATGCCTG
	c1orf112-Genomic_Rev_New	GGTAGGTACTTAAGCACTGC
	DNA fragment
	3xFlag tag DNA fragment	5’-TCAGTCTAGAGACTACAAGGACCACGACGGTGACTACAAGGACCACGACATCGACTACAAGGACGACGACGACAAGTGAGGGCCCTGAC -3’
	HA-RAD51 DNA fragment	5’- AGACTGGATCCACCATGGCTTACCCATACGATGTTCCAGATTACGCTGCGATGCAGATGCAGTTGGAAGCGAATGCAGATACTAGTGTCGAGGAAGAGTCATTTGGCCCGCAACCCATCTCGCGTTTAGAGCAATGTGGCATCAATGCAAACGATGTGAAAAAATTAGAGGAAGCTGGATTCCACACGGTCGAAGCGGTCGCATACGCACCGAAAAAAGAGCTGATCAACATCAAAGGCATCAGCGAGGCGAAAGCCGATAAGATTCTTGCAGAGGCGGCGAAATTAGTTCCCATGGGATTTACGACGGCGACTGAGTTCCATCAACGTCGTTCCGAGATCATTCAAATCACGACCGGAAGCAAGGAGTTGGATAAACTGCTTCAAGGAGGCATC…
