# Supplementary material for: FLIP(C1orf112)-FIGNL1 complex regulates RAD51 chromatin association to promote viability after replication stress
Source: Nat Commun. 2024 Jan 29;15:866. doi: 10.1038/s41467-024-45139-9 (PMC10825145; doi:10.1038/s41467-024-45139-9)
Supplement: Supplementary file 7 — Source data [file 41467_2024_45139_MOESM7_ESM.xlsx]

## Sheet: Figure 1
1b
	Group	Control			RADIF -1			RADIF -4			FANCD2			ATM
	Cisp	1	1	1	0.840691	0.764371	0.862121	0.640814	0.61629	0.764952	0.297578	0.368057	0.540978	1.40281	1.57597	1.21182
	HU	1	1	1	0.998801	0.935372	0.88726	0.982764	0.906637	0.830938	1.07772	1.02166	1.1492	1.16594	1.11919	1.12428
	IR	1	1	1	0.999168	0.985585	0.906062	1.06359	0.928013	0.922014	0.894676	0.775484	0.852939	0.673335	0.728082	0.546883
1c
	FANCD2					FLIP				vinculin, loading control
	Santa Cruz Biotechnology, D0114					Sigma, HPA023778				Sigma, V9131-.2ML				ATM
1d
		WT			delta #8			delta #10
	0	100	100	100	100	100	100	100	100	100
	25	66.9698	75.2857	98.4127	21.8108	66.3702	33.8321	23.4959	52.6921	25.6394
	50	54.6216	67.9219	80.7256	16.3732	36.0082	28.4091	12.8884	18.465	23.2286
	100	21.8486	42.7881	32.2902	3.27465	7.97287	3.65503	2.57768	4.98121	1.76461
1e
		WT			delta #8			delta #10
	0	100	100	100	100	100	100	100	100	100
	0.5	28.2191	28.6895	27.2727	8.51562	18.423	19.8427	5.07493	4.49424	7.41293
	1	25.3512	11.8414	24.4734	3.875	4.15584	8.55186	2.98958	1.65887	4.01316
	2	11.2876	5.49059	15.9784	2.84375	1.6141	7.03235	2.44043	1.16699	4.41563
1f
		WT			delta #8			delta #10
	0	100	100	100	100	100	100	100	100	100
	2	52.3411	36.6683	43.653	34.875	24.8609	39.4668	45.3425	24.2915	26.0884
	4	29.2642	27.2043	29.6194	15.5	16.7965	12.7739	14.207	8.42057	11.25
1i
			sub-G1	G1	S	G2
		Control	0.33396	16.2805	35.2745	48.111
		gRNA1	4.07387	19.12	47.9087	28.8973
		gRNA2	1.65916	19.2287	48.1266	30.9856
		Control	2.47375	34.7334	4.33158	58.4612
		gRNA1	4.85159	11.3613	8.55681	75.2303
		gRNA2	3.86948	15.8963	7.55072	72.6835
		Control	8.30453	57.0238	6.10897	28.5627
		gRNA1	35.0789	9.62165	6.56477	48.7347
		gRNA2	16.7426	16.1068	3.78298	63.3676

## Sheet: Figure 2
2b
			Left panel (Untreated)									Right panel (MMC)
	N	Control			C1orf112					N	Control - MMC			C1orf112 - MMC
	1	1	0	0	0	2	4			1	0	0	0	0	0	1
	2	0	0	4	1	0	2			2	1	0	2	2	3	2
	3	0	0	0	0	1	2			3	1	0	1	0	1	2
	4	0	0	0	0	0	0			4	1	1	0	1	1	2
	5	0	0	0	0	0	0			5	0	0	1	0	6	2
	6	0	0	1	0	1	3			6	1	0	1	0	0	4
	7	0	0	0	0	2	4			7	2	0	4	2	1	5
	8	2	1	1	0	0	2			8	0	3	0	6	0	3
	9	0	0	2	0	0	0			9	2	0	1	0	0	0
	10	0	0	0	0	0	0			10	1	0	2	3	0	0
	11	0	0	0	0	2	3			11	0	0	1	3	0	0
	12	0	0	2	0	0	2			12	0	0	2	3	2	1
	13	0	0	0	0	0	1			13	0	0	1	1	0	4
	14	0	0	2	1	0	0			14	1	0	0	0	3	7
	15	0	0	0	0	0	1			15	1	1	1	0	0	2
	16	0	0	0	2	3	1			16	2	0	2	4	0	2
	17	1	0	0	0	0	3			17	0	0	0	0	0	2
	18	0	0	2	0	0	0			18	0	0	0	1	9	2
	19	0	0	0	0	1	3			19	0	0	0	1	0	2
	20	0	0	1	1	0	0			20	0	0	1	0	0	0
	21	1	0	2	0	0	1			21	0	0	0	0	0	2
	22	1	0	2	0	1	3			22	5	0	3	0	0	4
	23	0	0	1	0	3	1			23	2	1	3	2	1	3
	24	0	0	1	0	0	1			24	0	0	0	0	0	3
	25	0	0	0	0	0	2			25	0	0	1	0	0	0
	26	0	0	0	0	3	2			26	1	0	3	9	0	4
	27	0	0	0	1	0	1			27	0	3	0	0	0	4
	28	0	0	0	0	0	1			28	0	0	0	0	0	2
	29	1	0	0	0	0	3			29	2	0	0	0	1	1
	30	1	0	0	0	1	0			30	0	1	0	0	1	3
	31	0	0	0	0	0	0			31	4	0	0	0	1	3
	32	0	0	0	0	0	1			32	0	0	0	0	2	3
	33	0	0	0	0	1	3			33	0	0	1	3	0	6
	34	0	0	1	0	0	0			34	0	0	3	10	0	4
	35	0	0	0	0	0	0			35	6	0	2	3	0	9
	36	0	0	0	0	0	0			36	0	0	0	4	0	0
	37	1	0	0	0	1	1			37	2	0	0	0	0	0
	38	0	0	0	0	0	0			38	1	2	0	6	2	2
	39	0	0	0	0	0	1			39	0	0	1	2	1	0
	40	0	0	0	0	0	0			40	0	0	0	0	0	3
	41	0	0	2	0	0	0			41	0	0	0	0	1	3
	42	0	0	0	1	4	0			42	1	2	0	0	0	2
	43	0	0	0	0	0	0			43	0	1	1	0	0	2
	44	0	0	0	1	0	0			44	0	0	2	1	0	4
	45	0	0	0	0	0	0			45	0	2	0	1	0	1
	46	1	0	0	1	0	0			46	0	0	0	2	0	6
	47	0	0	0	0	0	1			47	0	0	0	0	0	0
	48	0	0	0	1	0	1			48	0	0	1	3	0	6
	49	0	0	2	0	0	0			49	0	0	4	1	0	4
	50	0	0	0	0	0	2			50	0	0	0	0	0	1
2c
				0	1	2	3+
	Untreated siRNA Control			95	5	0	0
	Untreated siRNA c1orf112			97.5207	1.65289	0	0.826446
	Cisplatin siRNA Control			64.5833	30.2083	3.125	2.08333
	Cisplatin siRNA c1orf112			49.1379	19.8276	18.9655	12.069
2d
		Control siRNA Neg			ΔRADIF siRNA Neg			Control siRNA FANCA			ΔRADIF siRNA FANCA
	0	100	100	100	100	100	100	100	100	100	100	100	100
	0.25	118.049	113.191	95.2941	89.7959	79.2982	15.3947	66	59.2	60.6061	42.1053	59.3548	10.6884
	0.5	52.6829	50.2128	50.9412	23.2653	16.1404	10.4408	28	8.8	31.4394	2.63158	3.22581	7.59964
2e
	FANCA			FLIP				GAPDH
	Bethyl, A301-980A			Sigma, HPA023778				Santa Cruz Biotechnology, sc-47724

## Sheet: Figure 3
3b
	ND	Cisp
	0.112676	0.382716
	0.40678	0.661017
	0.410714	0.637363
	0.0761421	0.634783
3d
	Control	FANCD2	CtIP
	0.553459	0.062893	0.641667
	0.48855	0.028249	0.478632
	0.404762	0.132813	0.567308
3e
														FANCD2
								FLIP						Santa Cruz Biotechnology, D0114
		vinculin, loading control						Sigma, HPA023778
		Sigma, V9131-.2ML
														CHK1-P-S317					CHK1
	RPA32-P-S4/8							RPA32						Cell Signaling, 2344S					Santa Cruz Biotechnology, I2515
	Bethyl, A300-245A							Santa Cruz Biotechnology, F0420
3f
													FLIP						Vinculin, loading control
	γH2AX						CHK1						Sigma, HPA023778						Sigma, V9131-.2ML
	Sigma, 2884537						Santa Cruz Biotechnology, I2515
3g
	no	Control	FLIP	RADX
	1	20	14	38
	2	12	14	5
	3	3	28	10
	4	32	34	19
	5	20	71	36
	6	44	23	22
	7	8	23	22
	8	45	16	21
	9	17	20	15
	10	18	24	32
	11	14	26	15
	12	21	17	18
	13	22	26	24
	14	20	18	30
	15	25	37	22
	16	41	19	19
	17	92	17	60
	18	30	25	20
	19	16	23	20
	20	17	27	47
	21	16	43	17
	22	18	20	23
	23	25	47	36
	24	18	38	34
	25	9	29	22
	26	10	22	17
	27	18	20	23
	28	20	43	27
	29	9	86	24
	30	8	7	20
	31	14	24	18
	32	26	14	23
	33	36	23	32
	34	15	33	15
	35	40	17	40
	36	20	12	26
	37	25	26	25
	38	24	33	19
	39	16	25	25
	40	22	15	19
	41	40	19	29
	42	16	12	30
	43	14	13	42
	44	18	37	41
	45	55	20	16
	46	8	28	37
	47	25	45	91
	48	10	43	21
	49	17	21	14
	50	14	27	26
	51	20	27	27
	52	20	36	26
	53	21	13	8
	54	17	47	14
	55	38	22	36
	56	6	37	22
	57	12	35	15
	58	12	48	17
	59	22	24	20
	60	37	17	14
	61	14	22	19
	62	15	24	30
	63	36	34	35
	64	12	34	20
	65	31	21	35
	66	19	25	22
	67	13	15	14
	68	41	24	16
	69	8	28	23
	70	7	30	29
	71	28	23	23
	72	11	28	12
	73	11	18	18
	74	12	34	18
	75	16	38	49
	76	10	22	43
	77	8	11	22
	78	2	39	27
	79	9	27	27
	80	8	27	26
	81	11	40	39
	82	16	24	29
	83	10	31	20
	84	13	22	25
	85	49	32	16
	86	25	17	34
	87	10	22	23
	88	24	32	18
	89	46	20	27
	90	40	25	14
	91	7	18	25
	92	36	18	13
	93	15	18	37
	94	13	38	33
	95	20	19	15
	96	46	86	28
	97	13	27	25
	98	19	20	18
	99	17	22	20
	100	36	24	20
	101	14	27	28
	102	18	38	42
	103	16	25	43
	104	16	30	46
	105	13	19	84
	106	14	38	50
	107	11	23	39
	108	43	21	18
	109	14	15	15
	110	15	27	18
	111	28	16	42
	112	17	22	24
	113	9	35	15
	114	17	21	22
	115	20	32	80
	116	14	17	18
	117	15	23	22
	118	7	40	24
	119	11	25	20
	120	14	31	21
	121	38	28	16
	122	86	24	22
	123	61	19	18
	124	13	15	16
	125	40	17	14
	126	8	22	40
	127	2	38	16
	128	13	33	16
	129	14	21	14
	130		21	18
	131		23	33
	132		23	18
	133		22	15
	134		16	44
	135		17	29
	136		49

## Sheet: Figure 4
4a
	FLIP, Input			FLIP, IP (FLAG)
	Sigma, HPA023778			Sigma, HPA023778
								FIGNL1, Input				FIGNL1, IP (FLAG)
								Proteintech, 17604-1-AP-150UL_x0002_				Proteintech, 17604-1-AP-150UL_x0002_
4b
	FIGNL1, Input			FIGNL1, IP (FLAG)
	Proteintech, 17604-1-AP-150UL_x0002_			Proteintech, 17604-1-AP-150UL_x0002_				ms FLAG (blotting for FLIP)			ms FLAG (blotting for FLIP), IP
								Sigma, F1804-200UG			Sigma, F1804-200UG
								Input
4c
			FLIP, IP (FLAG)								ms FLAG (blotting for FIGNL1), Input				FLIP, Input
			Sigma, HPA023778								Sigma, F1804-200UG				Sigma, HPA023778
							ms FLAG (blotting for FIGNL1), IP
							Sigma, F1804-200UG
4d
							FIGNL1, Input					FIGNL1, IP (FLAG)
							Proteintech, 17604-1-AP-150UL_x0002_					Proteintech, 17604-1-AP-150UL_x0002_
		ms FLAG (blotting for FLIP), Input
		Sigma, F1804-200UG
4e
																				FLIP, IP (FLAG)
	FLIP, Input			ms FLAG (blotting for FIGNL1), Input				ms FLAG (blotting for FIGNL1), Input				ms FLAG (blotting for FIGNL1), IP				ms FLAG (blotting for FIGNL1), IP				Sigma, HPA023778
	Sigma, HPA023778			Sigma, F1804-200UG				Sigma, F1804-200UG				Sigma, F1804-200UG				Sigma, F1804-200UG

## Sheet: Figure 5
5a
		WT siRNA Control			ΔRADIF siRNA Control			WT siRNA FIGNL1			ΔRADIF siRNA FIGNL1
	0	100	100	100	100	100	100	100	100	100	100	100	100
	0.25	103.614	106.944	70.5883	96.5517	92.3077	15	51.2821	43.29	60	54.6099	61.1111	61.3793
	0.5	43.3735	40.9722	45.8824	21.8391	16.8498	8.25	28.6325	25.5411	20.25	12.4113	13.8889	8.25
	1	5.85198	6.84524	34.4118	0.821018	0.627943	1.875	2.9304	3.80334	5.075	0.379939	0.669643	1.875
5b						Normalized
	EV	WT	Δ1-228			EV	WT	N228
	65.9341	167.93	55.814			36.6816	93.4258	31.0514
	72.4187	175.312	42.8571			40.2892	97.5327	23.843
	98	196	109			54.5211	109.042	60.6408
5c
								FIGNL1
	Vinculin, loading control							Proteintech, 17604-1-AP-150UL_x0002_
	Sigma, V9131-.2ML			FLIP
				Sigma, HPA023778
5d
								FLIP
	GAPDH, loading control				FIGNL1			Sigma, HPA023778
	Santa Cruz Biotechnology, sc-47724				Proteintech, 17604-1-AP-150UL_x0002_
5e
	Vinculin, loading control
	Sigma, V9131-.2ML				FLIP				FIGNL1
					Sigma, HPA023778				Proteintech, 17604-1-AP-150UL_x0002_

## Sheet: Figure 6
6a
	HA blotting for Rad51, Input							ms FLAG blotting for FIGNL1, IP			HA blotting for Rad51, IP			FLIP, IP
	Sigma, H3663-200			ms FLAG blotting for FIGNL1 and FLIP, Input				Sigma, F1804-200UG			Sigma, H3663-200			Sigma, HPA023778
				Sigma, F1804-200UG
6b
	Rad51, Input						FLIP, Input			FLIP, IP HA
	Abcam, ab63801						Sigma, HPA023778			Sigma, HPA023778
				Rad51, IP HA
				Abcam, ab63801
6c
	FIGNL1, Input												FLIP, IP (FLAG)							ms FLAG blotting for FLIP, Input
	Proteintech, 17604-1-AP-150UL_x0002_				GAPDH, Input				HA (blotting for Rad51), Input				Sigma, HPA023778			HA (blotting for Rad51), IP FLAG				Sigma, F1804-200UG
					Santa Cruz Biotechnology, sc-47724				Sigma, H3663-200							Sigma, H3663-200
6f
		Control			ΔRADIF
	ND	0.06	0.15748	0.136364	0.44	0.5	0.463768
	0	0.6	0.605769	0.763158	0.77	0.753086	0.777778
	24	0.34	0.517241	0.463768	0.71	0.762712	0.694915
6g
		Control			ΔRADIF
	ND	0.292208	0.291339	0.369231	0.661871	0.610526	0.659574
	0	0.61194	0.75	0.789474	0.71831	0.855769	0.698413
	24	0.73125	0.637931	0.62069	0.797753	0.766129	0.75
6h
					ORC2								Rad51				FIGNL1 long				FIGNL1 short
	Vinculin, loading control				Abcam, ab68348				FLIP				Abcam, ab63801				Proteintech, 17604-1-AP-150UL_x0002_				Proteintech, 17604-1-AP-150UL_x0002_
	Sigma, V9131-.2ML								Sigma, HPA023778
6i
							ORC2
	Vinculin, loading control						Abcam, ab68348						Rad51					γH2AX
	Sigma, V9131-.2ML												Abcam, ab63801					Sigma, 2884537

## Sheet: Figure 7
7a
		FLIP			GAPDH
		Sigma, HPA023778			Santa Cruz Biotechnology, sc-47724
7c	WT	ΔFLIP	GFP-FLIP
	0.0697674	0.461538	0.034188
	0.094118	0.463415	0.099174
	0.052326	0.451613	0.090909
7d
	Control	Control	FIGNL1	RADIF
	0.563636	0.265306	0.528302	0.471698
	0.517857	0.296296	0.584906	0.606557
	0.558824	0.371429	0.5	0.698413
7e
		Control			ΔRADIF			siFIG ΔRADIF
	0	0.491329	0.5	0.5625	0.515723	0.547619	0.608247	0.524823	0.53125	0.542056
	24	0.168269	0.281481	0.240741	0.484615	0.434783	0.387324	0.431579	0.480519	0.563218
7f
	1	3	6
	0.291667	0.486188	0.652174
	0.390244	0.627119	0.666667
	0.519608	0.653846	0.746835
7h
		Expected			Observed
	1	0.15191	0.166568	0.300557	0.32809	0.547718	0.462154
	3	0.241751	0.297616	0.301775	0.466114	0.630956	0.614892
	6	0.31758	0.309179	0.387598	0.646705	0.612696	0.563621

## Sheet: Figure 8
8a					8b					8c						8d
	Control	FLIP	CD437			Control	FLIP	CD437			Control	RADIF	FIGNL1				Control	RADIF
	12.284	10.204	7.937			13.949	16.214	3.639			15.23	6.773	12.32				100	67.51
	12.864	13.104	9.514			8.181	8.167	1.878			16.486	6.741	6.682				100	60.3
	12.907	16.61	27.075			9.075	7.804	16.898			11.891	6.494	7.804				100	54.36
	29.503	10.726	8.349			7.639	6.207	5.812			15.188	9.626	3.512
	17.572	9.429	16.453			9.74	11.948	3.341			3.35	5.141	11.509			8e
	11.472	8.338	12.218			10.769	9.916	5.782			8.741	3.616	10.384				Normalized
	11.345	12.996	3.878			12.984	8.843	8.282			11.916	10.881	13.129				Control	RADIF	No Ad
	12.716	8.292	10.283			7.7	6.975	6.157			12.168	3.163	6.313				103.29	81.4336	0.352526
	15.091	12.176	4.834			7.315	18.33	2.557			13.341	4.255	6.494				102.115	82.6087	0.352526
	14.02	10.747	7.251			7.428	15.679	2.476			12.291	2.742	6.887				94.5946	78.1434	0.235018
	15.721	17.949	16.64			6.511	5.822	10.353			10.656	4.2	9.475
	14.573	20.921	5.792			6.207	14.11	11.77			8.019	11.989	4.67			8f
	17.318	9.611	20.048			6.027	12.343	14.621			11.584	8.863	4.336				Mean values					Normalized
	14.797	11.306	9.907			3.966	6.02	10.611			13.455	8.39	4.81				Control	FIGNL1	RADIF	APEX2		Control	FIGNL1	RADIF	APEX2
	10.722	16.37	9.683			6.183	7.995	12.008			16.292	9.021	4.356				1176	656.5	916	773		96.684	53.9737	75.3083	63.5517
	11.105	8.137	24.443			7.889	7.552	17.173			17.091	10.346	3.608				1379	687	836	666		113.374	56.4812	68.7312	54.7547
	13.304	6.354	6.132			5.701	8.177	7.877			8.226	7.409	9.575				1094	777	748	661		89.9425	63.8805	61.4963	54.3437
	13.059	9.942	9.695			8.005	8.544	1.54			13.007	9.806	5.754
	17.038	12.095	11.105			7.605	3.764	2.557			16.154	2.805	6.652
	14.224	11.634	5.056			12.929	4.67	2.742			16.286	7.138	6.991
	14.404	9.355	5.817			9.505	21.491	7.14			13.579	8.39	9.325
	8.349	13.184	8.085			11.087	3.341	7.428			19.889	5.254	3.163
	10.229	11.703	11.157			3.878	6.738	3.127			11.557	1.521	5.777
	14.813	13.069	9.158			12.603	4.42	3.757			10.061	5.147	4.693
	18.416	8.085	6.617			7.215	6.734	5.528			15.152	4.117	8.635
	14.452	11.079	4.152			9.869	14.207	7.342			16.467	7.487	4.474
	16.571	12.247	15.096			9.058	7.696	2.815			13.715	6.659	11.564
	10.32	26.327	4.958			13.085	9.745	8.376			15.11	4.336	9.163
	12.97	15.869	8.338			7.342	6.721	17.391			13.991	3.878	3.401
	13.615	12.309	8.564			8.163	1.54	1.734			11.105	5.896	4.834
	17.135	8.459	6.624			12.548	6.807	7.49			9.478	6.59	3.502
	13.644	14.16	4.67			3.042	6.777	7.995			12.783	7.142	4.486
	6.891	11.03	5.609			12.747	3.571	5.676			11.306	3.616	4.87
	11.557	22.458	7.219			19.013	4.113	7.671			19.255	4.096	6.258
	3.236	13.943	13.122			11.807	8.642	2.476			17.972	10.694	6.437
	12.867	8.928	4.089			9.218	8.638	1.54			7.122	9.148	3.616
	11.746	8.754	1.613			17.596	1.54	1.295			16.616	3.127	4.297
	12.737	11.88	6.354			10.865	9.999	8.294			16.6	8.765	4.032
	19.254	7.643	2.689			14.849	9.26	8.081			14.538	6.991	3.443
	14.671	5.022	3.966			12.341	10.826	3.013			17.873	5.296	7.409
	17.455	8.365	5.056			8.671	7.552	7.045			8.611	15.41	5.378
	16.79	5.484	9.861			12.415	9.24	4.003			11.211	17.094	6.802
	17.689	7.373	8.979			11.141	7.334	1.36			21.189	8.84	3.271
	9.005	5.512	5.096			8.621	5.296	9.079			3.443	13.487	2.055
	14.085	4.626	4.792			1.734	6.405	9.386			13.479	18.546	12.6
	17.242	8.82	10.809			6.498	4.124	9.957			7.075	13.755	4.757
	18.891	8.94	5.49			8.928	5.871	1.878			5.378	4.415	4.792
	11.651	7.435	5.49			12.284	4.743	3.236			11.887	5.856	5.919
	14.354	4.52	6.887			6.79	5.022	1.076			15.63	3.479	5.857
	10.505	7.7	9.142			18.543	5.164	10.566			3.944	9.529	4.563
	14.97	4.595	8.924			11.882	9.006	13.21			5.532	8.559	9.514
	23.432	5.724	9.053			21.901	5.395	5.067			4.67	4.563	14.204
	19.39	8.113	14.295			8.688	6.146	6.016			12.626	4.62	7.321
	14.629	7.047	14.188			8.621	7.711	4.811			11.785	7.627	9.45
	11.405	10.363	3.401			8.54	4.474	5.964			14.29	4.493	2.742
	21.929	4.67	3.608			18.106	7.362	1.734			10.24	8.418	5.096
	19.147	4.282	3.757			6.476	6.811	2.742			14.141	6.032	1.443
	4.338	9.548	13.745			11.219	9.859	7.83			8.138	7.83	11.433
	13.085	7.878	7.612			5.147	9.125	1.613			16.476	8.307	2.805
	24.659	10.046	12.918			14.684	7.012	4.138			10.607	6.925	8.085
	18.923	10.104	12.555			16.027	7.552	10.869			8.671	6.811	9.255
	18.71	8.138	7.673			14.975	7.605	7.643			10.147	8.226	15.144
	16.157	7.889	6.937			10.968	5.484	6.271			12.583	3.671	14.076
	18.466	10.544	12.143			6.821	4.081	10.1			15.723	4.905	11.407
	15.606	9.24	10.06			5.061	12.025	5.197			13.784	7.605	2.906
	20.918	7.483	4.81			14.767	10.971	4.626			14.835	8.584	6.271
	4.237	6.294	21.221			11.745	11.731	1.203			13.533	9.151	3.981
	12.943	9.364	8.219			13.776	9.695	6.702			12.307	12.095	16.276
	17.035	5.955	11.347			5.102	19.05	1.734			8.932	5.382	14.127
	21.073	6.313	4.152			7.271	12.603	34.298			11.807	4.98	12.247
	21.087	5.822	5.857			13.609	12.284	5.873			13.036	6.751	6.013
	12.584	11.498	6.887			21.778	3.435	1.734			16.843	5.296	6.891
	17.046	8.349	17.526			7.639	6.777	7.898			14.394	2.59	5.426
	22.912	11.394	14.983			3.418	7.594	2.178			6.169	18.52	5.378
	6.604	7.024	5.484			11.794	6.848	8.872			12.034	4.958	7.279
	7.671	1.734	14.35			18.269	11.974	3.639			14.772	11.12	3.502
	12.336	11.105	3.401			9.887	10.569	2.906			18.022	7.336	7.594
	9.535	16.38	7.756			19.885	5.921	10.294			19.832	3.575	5.916
	12.61	12.263	9.892			8.671	7.782	10.162			16.254	5.468	8.445
	11.063	11.345	7.951			16.382	10.895	8.611			9.745	4.117	11.079
	7.073	13.487	2.975			11.077	5.594	1.983			14.222	6.258	7.428
	12.918	14.438	3.46			13.365	11.794	4.089			19.69	3.639	12.239
	13.341	9.255	9.659			14.002	10.29	2.742			20.165	4.117	6.865
	11.369	10.585	12.407			12.891	9.729	3.418			14.972	8.4	4.493
	14.749	9.578	4.096			5.181	8.671	2.417			11.853	7.878	5.203
	5.313	4.207	4.935			12.283	9.493	13.375			17.6	9.158	9.158
	9.084	5.442	9.24			7.003	13.399	7.349			15.578	8.611	10.607
	2.936	7.235	3.915			8.899	2.944	6.703			15.444	11.276	9.659
	25.056	15.706	3.401			11.943	8.928	9.707			14.53	3.271	9.816
	28.675	18.146	5.325			17.116	9.961	10.204			14.085	7.219	23.138
	11.339	14.952	15.595			21.349	7.459	3.341			15.71	5.233	15.595
	15.273	14.289	5.929			12.268	8.536	3.227			22.059	6.327	14.954
	21.015	9.74	4.422			7.031	4.958	6.571			12.633	5.056	12.484
	12.474	9.46	11.417			4.57	5.929	2.896			16.302	6.476	14.075
	9.888	13.622	11.034			8.542	9.77	1.878			21.314	2.689	6.056
	15.381	8.101	6.294			12.415	13.816	7.655			16.922	7.962	15.904
	19.22	6.368	2.975			7.556	9.386	9.79			21.112	8.265	15.4
	19.081	4.87	4.737			7.73	9.558	12.137			11.415	7.878	14.694
	18.932	8.341	6.263			3.401	16.311	7.94			24.532	9.674	10.757
	25.671	8.307	2.06			4.089	10.493	5.096			14.363	4.262	20.169
	7.553	12.754	6.202			16.155	10.218	5.746			12.729	9.145	13.009
	13.895	11.606	1.789			15.992	15.724	7.745			16.749	10.046	10.908
	14.001	14.046	9.812			12.564	7.969	10.199			15.843	7.995	12.855
	13.642	16.886	3.548			18.822	6.39	2.721			14.263	5.484	10.442
	8.601	4.725	2.669			11.865	7.175	3.757			10.505	11.273	14.702
	13.784	7.995	4.303			18.633	9.475	10.394			12.179	6.604	12.543
	14.285	16.898	3.163			24.152	4.2	8.081			13.673	4.152	9.584
	20.079	8.305	2.011			7.533	26.03	5.711			12.455	10.33	6.406
	5.94	6.239	13.41			9.237	7.745	8.53			10.388	5.792	3.236
	5.34	8.307	13.66			23.403	7.548	11.745			3.616	4.87	3.136
	5.147	15.595	14.542			14.622	11.549	7.552			14.555	12.397	4.255
	7.219	20.867	8.99			16.022	10.865	2.405			13.478	7.097	8.928
	7.33	7.326	11.408			30.838	11.219	12.846			16.215	6.773	6.991
	5.203	5.553	2.476			10.442	14.145	9.888			14.471	9.495	15.491
	6.811	9.232	2.815			18.504	14.321	4.435			6.313	7.995	12.266
	6.887	13.561	4.743			7.763	12.977	2.656			14.289	3.757	14.42
	5.405	5.39	5.676			6.271	8.54	6.404			16.169	5.022	10.82
	4.255	9.244	3.236			20.735	6.759	4.474			4.739	4.576	11.306
	6.777	10.424	7.342			20.243	5.147	11.083			10.968	4.328	12.211
	4.538	4.878	5.612			8.009	7.703	4.909			5.615	5.181	9.871
	4.743	12.085	6.827			17.244	12.464	1.983			15.654	3.885	8.604
	9.075	7.207	3.671			6.122	3.616	2.282			12.412	9.695	4.952
	26.254	5.304	2.405			5.405	14.64	2.217			10.799	3.469	10.653
	5.096	11.994	5.847			10.715	6.498	1.939			11.273	7.428	12.415
	11.296	9.991	5.34			14.678	12.783	2.417			15.006	8.226	29.403
	14.536	7.771	9.538			14.952	12.084	4.415			13.532	7.175	12.266
	12.322	4.282	5.974			4.737	7.969	3.944			14.874	7.504	14.384
	14.617	11.215	5.203			8.085	14.356	12.907			6.132	7.275	10.175
	15.512	11.19	10.274			6.165	8.082	4.743			12.268	4.422	7.409
	13.096	11.25	3.803			3.08	10.127	2.805			16.115	5.102	6.708
	19.074	14.238	15.065			5.999	6.253	7.235			14.412	3.616	8.947
	15.534	19.252	12.783			8.226	6.132	7.151			9.648	7.273	8.349
	12.194	6.708	5.192			6.533	3.136	9.872			13.935	10.574	12.247
	6.032	6.239	7.459			6.802	6.799	4.331			7.073	6.253	7.315
	12.5	10.659	14.72			8.379	9.225	4.336			9.766	8.113	5.661
	4.864	9.602	3.616			3.136	9.45	3.608			6.244	5.253	8.359
	23.844	6.042	4.262			3.878	13.982	4.816			9.218	11.728	1.832
	20.615	18.5	3.734			3.663	12.63	1.226			14.46	6.244	7.771
	20.975	6.353	8.127			4.415	14.741	1.613			7.7	16.693	4.737
	17.734	4.207	3.127			4.81	10.913	1.684			8.661	15.735	5.203
	12.138	10.254	3.209			5.056	14.386	3.127			4.81	10.42	3.764
	12.929	14.903	5.537			5.792	5.022	1.613			10.344	10.918	6.807
	17.87	31.877	5.34			4.62	10.505	6.39			10.117	11.754	3.502
	10.189	11.762	6.564			1.54	10.274	8.067			11.029	12.263	4.003
	23.666	8.95	7.723			5.442	16.276	2.453			15.867	12.447	3.136
	7.269	9.538	7.756			2.742	8.085	8.229			7.83	10.283	6.476
	11.464	18.108	4.57			4.11	9.577	7.424			11.066	8.424	9.704
	14.699	15.969	9.529			4.626	12.508	7.517			3.915	5.852	3.551
	9.142	9.465	9.695			7.122	11.434	10.15			12.699	15.64	4.262
	12.644	11.19	8.067			8.748	12.4	8.635			16.613	6.476	6.244
	22.749	11.757	7.756			8.715	5.63	2.151			10.009	14.155	9.158
	21.21	14.009	3.136			6.991	13.374	7.756			10.299	15.259	6.24
	8.233	6.137	9.907			7.639	8.045	5.698			13.495	11.103	7.84
	19.564	15.949	3.878			11.052	10.353	10.526			9.49	11.899	4.935
	12.747	6.533	5.955			7.823	6.354	10.406			10.953	19.842	7.271
	8.951	5.578	7.473			10.617	10.78	1.402			14.672	7.996	6.652
	11.066	8.715	12.566			6.089	17.236	6.124			13.784	9.218	5.073
	3.848	12.645	3.764			7.151	9.144	2.178			12.619	5.141	5.113
	7.279	4.336	15.679			6.925	9.015	6.899			11.97	11.406	3.443
	8.714	4.867	4.743			13.036	3.575	3.848			11.141	10.833	7.041
	8.459	8.027	13.742			9.825	11.493	1.613			15.305	7.878	3.616
	17.318	5.378	13.108			12.218	10.294	2.217			12.189	18.406	7.073
	10.046	14.126	10.226			6.669	12.104	3.981			17.222	16.465	3.469
	8.979	7.83	7.67			10.104	13.493	6.975			11.073	11.904	6.7
	13.962	3.163	12.054			6.013	11.215	6.354			11.547	2.805	7.745
	10.566	7.878	5.782			13.142	9.61	6.511			6.017	11.917	7.896
	19.038	8.979	14.849			8.293	8.675	5.647			14.928	11.051	6.669
	4.356	7.7	5.056			17.614	9.812	1.54			5.57	10.918	6.327
	2.601	6.056	6.253			5.056	7.342	6.7			14.53	4.003	4.422
	12.735	12.499	10.675			11.352	11.306	7.378			4.336	10.508	6.887
	15.318	7.215	9.529			13.694	16.68	2.689			13.908	14.354	14.448
	2.453	8.82	3.757			9.088	5.974	3.35			5.552	14.282	9.966
	9.459	8.942	1.203			13.541	2.151	12.153			8.085	12.803	8.027
	10.635	9.245	3.469			8.282	6.811	2.59			10.918	10.513	18.827
	5.73	6.883	9.084			14.748	10.992	7.047			13.746	11.644	16.467
	13.548	10.68	4.032			14.264	8.232	2.886			9.39	9.291	14.321
	11.873	10.889	3.856			13.104	19.956	6.196			9.728	8.027	9.176
	25.479	7.012	14.678			12.06	10.204	15.542			15.861	13.541	7.409
	13.675	10.953	10.408			3.679	11.669	8.519			8.191	11.016	10.065
	29.284	11.18	7.542			6.295	14.188	4.864			8.658	3.136	11.941
	19.079	6.357	3.575			12.491	26.293	5.532			9.383	14.576	7.685
	18.6	6.564	3.616			24.437	8.824	5.051			10.823	22.624	10.051
	11.735	13.731	2.453			12.943	10.659	1.734			5.259	12.81	4.336
	12.504	4.816	14.952			6.811	12.085	0.761			11.087	7.94	3.663
	11.745	2.178	8.754			7.37	15.136	6.017			5.792	11.308	2.405
	15.704	14.294	4.645			14.048	6.991	6.244			7.459	12.942	9.82
	10.888	3.878	7.834			9.142	11.745	7.517			6.819	8.792	5.971
	12.712	8.715	18.731			11.253	12.249	4.11			6.975	12.478	6.542
	19.447	13.027	2.178			3.013	3.915	10.671			9.652	18.489	1.613
	12.929	1.226	4.436			16.453	8.191	4.003			6.941	6.349	3.061
	15.914	9.626	6.682			10.889	10.478	6.056			11.666	12.84	3.136
	14.149	5.852	14.536			13.434	6.652	9.918			7.517	15.169	2.405
	10.209	6.841	7.459			12.104	10.433	1.36			5.056	10.478	6.027
	21.092	3.915	10.953			19.013	7.428	5.782			7.49	13.625	9.529
	14.929	7.471	2.646			10.376	12.875	10.905			15.731	8.979	4.958
	6.699	2.405	2.511			13.615	10.112	3.401			5.717	8.312	10.932
	16.518	10.847	2.453			16.418	13.018	4.081			11.982	13.018	6.07
	13.185	10.594	5.324			15.532	10.076	3.981			12.303	7.933	5.537
	9.538	7.73	9.377			8.5	9.883	7.552			11.034	9.252	2.896
	11.159	10.101	14.874			13.078	8.141	10.604			6.887	10.617	4.422
	17.21	10.519	14.849			14.724	13.444	2.217			9.957	8.431	15.519
	11.765	19.062	5.49			8.177	5.732	9.872			15.882	10.847	13.573
	8.088	12.601	3.981			10.398	4.725	9.158			15.26	12.141	10.825
	10.68	9.62	9.205			12.063	7.951	8.539			12.425	10.739	7.456
	12.443	11.306	5.67			17.021	3.042	8.758			28.178	19.278	6.476
	10.884	5.852	11.019			17.037	3.575	3.376			18.679	8.445	8.661
	31.177	9.126	8.641			9.916	7.643	7.33			19.24	9.62	8.459
	13.841	9.895	6.931			7.962	8.027	7.721			13.573	7.83	11.509
	7.94	11.327	11.515			16.897	16.683	8.368			14.855	10.918	11.941
	16.619	5.777	8.209			14.767	10.147	10.716			16.816	10.889	3.443
	13.304	11.729	5.484			11.342	8.819	1.463			19.318	13.545	8.334
	10.442	7.611	8.744			8.237	3.718	2.601			17.849	15.476	17.464
	4.336	2.815	7.8			9.647	16.98	6.453			14.783	18.886	3.443
	12.006	3.443	2.646			9.392	18.203	3.401			16.567	15.46	10.495
	9.054	15.896	1.402			7.242	12.403	4.566			4.117	12.81	10.607
	17.492	10.741	2.815			12.218	27.281	6.378			6.174	2.217	9.728
	7.024	17.596	6.22			16.61	5.782	6.028			12.136	4.356	6.498
	10.02	11.211	6.777			15.938	13.622	2.689			12.523	4.737	5.852
	16.16	7.215	4.626			8.813	16.162	1.751			17.318	3.401	5.552
	23.152	11.807	2.896			8.761	4.538	2.742			13.043	6.013	13.678
		6.476	11.88			9.362	15.491	1.295			11.141	4.262	9.38
		5.296	9.76			12.989	14.504	1.36			7.996	5.296	9.252
		6.417	6.253			1.295	15.499	1.203			12.085	2.742	2.178
		5.056	12.756			3.552	9.184	1.203				2.886	4.282
		4.87	5.772			13.727	9.142	12.154				4.67	2.511
		13.008	3.734			15.855	5.916	5.817				2.511	1.832
		4.725	9.189			8.232	1.939	2.689				4.595	1.613
		5.552	11.515			10.039	11.218	5.407				3.443	3.136
		8.303	17.269			1.521	5.94	9.205				5.799	11.638
		9.142	7.018			4.075	15.454	9.68				1.939	3.013
		12.027	6.564			5.812	7.671	5.147				2.656	1.613
		9.383	8.311			4.563	10.957	7.073				2.405	1.983
		12.543	4.563			5.34	15.062	1.076				3.803	2.896
		6.533	7.236			11.157	8.718	2.906				5.378	2.557
		13.545	18.282			9.432	9.252	1.521				6.294	3.341
		2.453	12.464			11.88	3.575	1.076				7.303	3.443
		17.116	9.139			7.467	5.992	3.663				3.663	2.282
		7.434	11.708			9.015	11.709	1.521				3.271	2.511
		9.904	13.096			10.294	3.401	1.878				5.291	1.613
		5.792	4.262			8.691	7.012	1.939				8.902	5.164
		4.003	8.17			22.727	1.734	10.069				5.056	4.563
		19.133	8.226			10.566	11.97	8.843				11.002	6.738
		12.035	6.813			12.32	1.203	4.302				19.532	8.191
		15.313	11.27			4.462	10.433	6.349				18.583	4.415
		10.579	7.142			8.233	6.748	1.463				11.858	2.069
		4.626	5.737			11.73	3.671	4.415				13.381	4.546
		7.124	5.615			3.127	7.834	0.867				12.702	4.774
		9.035	14.981			7.073	13.386	1.939				13.564	4.792
		3.944	6.125			7.995	7.594	4.725				13.149	6.979
		2.896	10.486			8.671	7.346	2.069				6.313	7.852
		10.442	12.603			10.7	6.271	2.689				4.2	5.97
		5.203	13.605			5.777	6.132	12.192				4.519	4.645
		6.239	17.922			5.772	7.378	1.54				11.004	3.575
		3.803	14.741			7.175	7.215	7.745				6.845	3.608
		6.77	16.228			10.809	3.909	1.734				8.209	11.794
		10.675	2.742			9.632	6.013	2.069				26.629	3.856
		3.793	6.634			9.142	6.887	14.312				27.378	8.82
		9.355	8.209			6.089	5.615	4.415				24.073	5.701
		17.72	11.569			12.367	10.747	1.939				13.849	7.834
		11.008	3.575			11.118	8.081	1.076				10.566	5.871
		1.832	12.52			7.969	2.896	7.367				10.049	6.975
		5.378	15.378			2.151	4.964	3.469				17.299	7.116
		34.992	10.054			6.879	6.669	1.983				19.379	5.812
		2.178	5.073			8.711	12.008	1.983				7.175	9.62
		2.689	4.336			8.663	6.349	8.335				12.808	5.817
		10.833	11.192			14.093	3.127	0.68				10.385	3.966
		21.752	2.178			13.844	6.774	3.803				14.673	4.2
		2.601	9.432			8.205	10.206	1.701				9.529	5.812
		3.35	5.378			6.132	6.734	1.832				11.304	15.46
		4.124	14.591			12.133	5.955	7.756				9.896	4.152
		8.869	3.878			19.217	9.749	7.309				6.471	9.811
		6.207	4.816			13.715	9.218	5.772				12.222	13.444
		5.792	4.003			7.776	20.318	9.091				21.09	8.541
		6.162	4.864			12.21	9.38	8.027				13.31	12.506
		2.896	6.017			13.826	9.258	6.875				7.984	8.584
		5.494	4.436			11.408	8.293	1.36				23.857	13.966
		8.4	9.393			17.677	9.659	1.295				9.54	8.584
		3.042	8.911			14.379	2.656	11.509				6.738	8.472
		7.342	2.055			13.234	2.815	3.616				17.611	9.811
		6.207	2.59			15.723	2.601	5.289				16.34	10.715
		13.157	3.443			15.633	4.032	10.976				6.891	18.814
		9.407	9.167			17.4	4.216	5.578				7.012	11.786
		11.807	5.28			12.554	9.833	6.205				5.74	17.755
		8.898	12.223			23.947	5.38	11.4				7.637	9.957
		9.289	2.476			6.891	8.39	1.751				7.535	8.067
		6.14	10.788			16.178	5.552	9.012				6.777	12.192
		8.688	9.068			17.172	8.754	6.809				7.763	8.769
		3.575	0.992			13.514	1.54	1.701				8.115	10.33
		1.878	2.041			1.463	4.81	10.252				9.843	6.765
		4.595	8.95			6.991	6.773	7.495				7.467	12.921
		8.688	4.952			6.617	13.462	4.336				2.217	6.95
		5.676	3.367			6.032	6.652	10.506				6.349	5.717
		6.244	5.262			7.756	6.845	1.203				11.924	11.88
		6.941	6.07			4.144	4.11	9.578				15.169	11.405
		11.46	4.67			5.817	7.816	5.472				13.157	6.253
		4.207	4.2			2.165	7.611	2.069				10.376	11.846
		2.805	4.958			8.503	10.865	1.076				16.164	9.695
		15.64	5.967			6.271	6.941	5.722				13.013	11.943
		7.94	7.997			5.789	6.294	1.203				6.404	16.022
		10.147	10.908			3.878	10.035	5.113				22.25	14.653
		9.49	7.881			1.443	1.402	6.313				11.408	11.759
		7.077	1.701			15.225	7.605	4.951				2.269	7.315
		12.816	5.593			6.417	7.467	2.896				5.113	5.777
		7.231	6.58			7.7	8.303	3.08				10.192	12.756
		6.294	4.207			6.751	8.303	6.498				9.548	8.979
		11.636	4.626			9.252	10.801	7.459				6.836	13.532
		21.377	10.772			8.289	7.122	12.035				7.911	12.747
		15.743	10.051			11.931	4.725	10.593				4.935	10.361
		12.692	15.235			9.872	8.924	7.73				9.496	3.803
		12.381	6.37			1.463	6.652	7.459				12.054	13.621
		6.07	3.575			11.861	4.389	8.53				9.827	13.757
		11.079	5.594			10.046	8.235	1.226				13.947	13.476
		6.519	3.885			10.5	5.782	9.647				4.654	10.234
		20.276	8.366			6.158	5.073	3.915				10.14	10.344
		15.541	3.878			5.852	5.056	5.552				13.742	14.74
		13.015	5.715			3.915	4.2	0.962				9.36	9.647
		17.82	6.417			4.356	4.336	6.533				7.919	12.803
		7.789	2.151			12.989	4.356	1.463				8.349
		5.901	6.013			7.594	14.198	8.924				3.918
		16.98	10.745			2.417	18.335	5.324
		19.018	11.249			3.856	10.809	1.521
		7.378	6.486			10.104	5.43	11.079
		22.834	2.689			12.942	4.81	7.041
		20.924	2.742			11.315	4.336	10.417
		19.553	3.209			7.459	3.136	8.621
		18.089	1.751			6.932	7.157	2.178
		15.507	10.353			6.991	11.087	4.11
		14.703	7.643			8.181	6.073	6.498
		19.204	1.203			3.136	8.085	8.459
		13.228	6.604			6.941	16.484	8.523
		11.547	9.252			13.951	25.367	3.502
		7.969	6.938			4.81	5.49	2.165
		7.459	4.97			12.976	6.313	4.493
		7.7	6.294			9.142	3.608	9.48
		4.595	13.777			5.661	5.296	4.792
		11.846	2.906			4.389	4.62	7.251
		10.104	2.815			3.915	4.255	8.448
		10.104	4.958			3.856	5.684	5.275
		9.934	7.526			5.777	5.551	1.939
		16.361	5.782			1.701	10.048	2.282
		4.576	4.302			6.244	3.639	3.127
		10.6	3.575			10.998	5.94	5.484
		6.118	1.402			6.777	3.915	8.209
		7.73	2.557			2.417	7.077	1.521
		4.576	1.832				4.563	10.328
		6.991	7.421				6.802	3.616
		6.258	5.426				7.119	7.49
		7.012	2.926				2.646	9.647
			1.203				4.563	2.069
			3.136				5.192	7.33
			4.549				5.056	7.012
			1.295				11.526	9.152
			0.761				3.684	1.924
			4.049				7.548	10.585
			13.825				3.127	6.55
			1.939				1.983	7.643
			6.271				1.924	2.217
			6.533					10.15
			8.29					16.68
			3.35					6.564
			15.483					8.872
			12.718					2.165
			1.701					2.269
			2.178					10.41
			5.974					5.817
			6.941					0.867
			9.683					2.151
			2.151					7.073
			4.645					6.873
			4.952					2.742
			3.671					1.939
			2.217					2.646
			2.601					7.428
			2.381					2.217
			1.295					9.738
			3.803					6.313
			1.751					4.096
			4.302
			7.674
			3.764
			2.178
			4.576
			9.743
			7.315
			9.695
			1.924
			8.723
			3.878
			9.293
			1.983
			3.209
			2.369
			4.62
			5.782
			5.275
			9.432
			9.057
			2.476
			3.679
			8.265
			10.003
			7.012
			15.041
			6.887
			7.655
			7.219
			1.734
			2.217
			2.896
			7.719
			5.955
			5.378
			11.408
			10.68
			10.204
			5.615
			6.349
			1.54
			7.471
			2.815
			7.215
			6.16
			9.429
			4.096
			7.215
			6.476
			6.313
			4.422
			3.575
			3.443
			4.645
			3.227
			1.983
			6.708
			8.95
			14.107
			4.546
			7.643
			14.371
			17.394
			5.965
			6
			5.777
			10.585
			5.069
			10.607
			7.012
			10.626
			9.392
			12.623
			8.744
			9.04
			11.219
			8.621
			10.009
			5.405
			2.59
			9.747
			7.231
			3.136
			3.734
			6.784
			6.751
			9.62
			10.367
			7.471
			4.2
			5.578
			7.995
			5.291
			5.34
			6.056
			5.772
			8.54
			8.191
			6.773
			2.815
			2.646
			2.926
			7.012
			3.915
			9.887
			9.142
			4.356
			5.817
			0.992
			3.856
			4.096
			3.502
			2.217
			3.042
			7.639
			3.042
			3.376
			1.832
			10.014
			10.675
			4.645
			3.376
			5.984
			10.344
			6.183
			2.59
			5.95
			3.679
			3.663
			4.645
			6.925
			6.476
			3.08
			9.408
			10.172
			8.777
			9.383
			1.443
			14.959
			3.443
			6.032
			13.545
			2.926
			7.236
			3.042
			7.409
			3.608
			7.517
			9.887
			10.003
			4.336
			7.409
			4.422
			10.918
			1.443
			2.656
			15.087
			11.321
			5.18
			3.209
			3.734
			9.529
			6.032
			7.995
			8.688
			5.792
			6.494
			6.056
			10.157
			5.609
			1.751
			6.498
			2.689
			8.744
			12.266
			2.689
			3.915
			6.013
			3.878
			9.657
			11.666
			2.178
			6.751
			8.711
			6.979
			6.773
			3.608
			5.86
			10.894
			8.58
			8.445
			11.188
			9.355
			5.95
			7.749
			5.34
			9.158
			3.271
			7.639
			4.152
			3.271
			3.153
			7.245
			6.017
			6.162
			7.515
			4.81
			6.032
			27.448
			10.328
			4.518
			4.282
			9.311
			8.724
			4.958
			3.209
			7.294
			4.096
			5.86
			5.938
			5.574
			7.362
			7.318
			7.424
			8.95
			5.073
			5.852
			2.405
			5.792
			3.502
			11.19
			9.668
			3.367
			2.656

## Sheet: Figure S1
S1A
	FLIP				GAPDH
	Sigma, HPA023778				Santa Cruz Biotechnology, sc-47724
S1B
		NT			RADIF
	0	100	100	100	100	100	100
	0.5	5.08474	6.18182	29.1667	2.46914	3.03797	7.31183
	1	3.77724	4.83117	8.57143	0.5291	0.216998	0.737327
	2	0.581114	0.701299	0.892857	0.019	0.012	0.041
S1C
		Control siRNA		c1orf112 siRNA
	0	100	100	100	100
	1	71.1111	48	26.6667	26.6667
	2	29.3333	27.7333	9.14286	10.6667
S1D
		Control siRNA			c1orf112 siRNA
	0	100	100	100	100	100	100
	1	23.0453	28.3405	10.51	6.12648	4.27757	5.62732
	2	3.4465	2.53233	1.15138	0.247036	0.308935	0.457963
S1F
		sub-G1	G1	S	G2
	Control	0.0626566	50.2297	27.5689	22.1387
	gRNA1	1.73531	50.2822	16.7259	31.2565
	gRNA2	1.6547	49.0165	20.8138	28.5149

## Sheet: Figure S2
S2A												S2C
	Control			C1orf112			FANCD2						WT	MMC WT	MMC ΔRADIF
	0	1	0	0	0	0	0	0	2				0.1372	0.732	0.826
	0	0	0	0	0	0	0	0	0				0.0976744	0.57732	0.694118
	0	0	0	0	0	0	0	0	0
	1	0	0	1	1	0	0	0	0
	0	0	0	0	0	0	3	3	4
	0	0	0	0	0	0	0	0	0
	1	0	0	0	0	0	2	2	0
	0	1	0	0	0	0	2	2	2
	0	0	0	0	0	0	0	0	0
	0	0	0	1	1	0	1	1	0			S2D
	0	0	0	1	1	0	1	1	1
	0	0	1	0	0	0	0	0	0
	0	0	1	0	0	0	0	0	1
	1	0	0	0	0	0	0	0	2
	0	0	1	0	0	0	1	1	0					FANCD2					Tubulin, loading control
	0	1	0	1	1	0	0	0	0					Santa Cruz Biotechnology, D0114					Sigma, T4026-.2ML
	0	0	0	0	0	0	0	0	0
	0	0	0	0	0	0	1	1	1
	0	0	0	0	0	0	2	2	0
	0	0	0	0	0	0	0	0	0
	0	0	0	0	0	0	2	2	0
	1	0	0	0	0	1	1	1	1
	0	0	1	1	1	0	1	1	0
	0	0	0	0	0	0	1	1	0
	0	2	0	0	0	0	0	0	0
	0	0	0	1	1	0	1	1	1
	0	0	0	0	0	0	2	2	0
	0	0	0	0	0	0	1	1	1
	0	0	0	0	0	0	1	1	2
	0	0	0	0	0	0	0	0	0
	2	0	0	0	0	0	4	4	0
	0	0	0	0	0	0	3	3	1
	0	0	0	0	0	0	3	3	0
	0	0	0	0	0	0	0	0	1
	0	0	0	0	0	0	1	1	0
	0	0	0	0	0	0	0	0	0
	0	0	0	0	0	0	0	0	0
	0	0	0	0	0	0	2	2	0
	0	0	0	0	0	0	2	2	0
	0	0	0	0	0	2	0	0	0
	0	0	0	0	0	0	0	0	0
	0	0	0	0	0	0	1	1	0
	0	0	0	0	0	0	0	0	1
	0	0	0	0	0	0	0	0	0
	0		0	0	0	0	0	0	1
	0		0	0	0	0	0	0	0
	0		0	0	0	0	0	0	0
	0		0	0	0	0	1	1	1
	0		0	0	0	0	0	0	1
	0		0	0	0	0	0	0	0

[truncated: 5 more sheets: Figure S4, Figure S5, Figure S6, Figure S7, Figure S8]
